# Supplementary material for: Controlled release of coated antioxidants inhibits Citrobacter rodentium colonization in the colon of rats by reducing gut redox potential
Source: Redox Biol. 2026 Jan 4;89:104005. doi: 10.1016/j.redox.2026.104005 (PMC12810505; doi:10.1016/j.redox.2026.104005)
Supplement: Multimedia component 1 [file mmc1.xlsx]

## Sheet: Table S1
Table S1. Composition of nutrient contents of low-concentration antioxidant diet in the experiments
Ingredient composition (%)	Content
Corn	48.3
Wheat middlings	12
Wheat	17
Choline chloride	0.2
Bean pulp	6.8
Fish meal	4
Chicken powder	5
Animal Premix (antioxidants) *	4
Stone powde	1.1
Soybean oil	1
Secondary sodium chloride	0.45
Secondary magnesium chloride	0.15
Total	100
* Low concentration antioxidants represent EQ, FA add 30mg/kg respectively.
The absolute content conversion consistency addition of coated and uncoated antioxidants is included.

## Sheet: Table S2
Table S2. Composition of nutrient contents of high-concentration antioxidant diet in the experiments
Ingredient composition (%)	Content
Corn	48.3
Wheat middlings	12
Wheat	17
Choline chloride	0.2
Bean pulp	6.8
Fish meal	4
Chicken powder	5
Animal Premix (antioxidants) *	4
Stone powde	1.1
Soybean oil	1
Secondary sodium chloride	0.45
Secondary magnesium chloride	0.15
Total	100
* Hight concentration antioxidants represent EQ, FA add 300mg/kg respectively.
The absolute content conversion consistency addition of coated and uncoated antioxidants is included.

## Sheet: Table S3
Table S3. Primers used in this study
Primer name	Type	Sequence (5'-3')	Reference
Muc2	Forward	CCCAGAAGGGACTGTGTATG	Sang X, Wang Q, Ning Y, Wang H, Zhang R, Li Y, Fang B, Lv C, Zhang Y, Wang X, Ren F. Age-Related Mucus Barrier Dysfunction in Mice Is Related to the Changes in Muc2 Mucin in the Colon. Nutrients. 2023 Apr 11;15(8):1830.
	Reverse	TTGTGTTCGCTCTTGGTCAG
Muc5ac	Forward	GGTTGTCGATGCAGCCTTGCTT
	Reverse	CCACTTTCTCCTTCTCCACACC
Tff1	Forward	CAGGCCCAGGCCCAGGAAGA	Kuffa P, Pickard JM, Campbell A, Yamashita M, Schaus SR, Martens EC, Schmidt TM, Inohara N, Núñez G, Caruso R. Fiber-deficient diet inhibits colitis through the regulation of the niche and metabolism of a gut pathobiont. Cell Host Microbe. 2023 Dec 13;31(12):2007-2022.e12.
	Reverse	CTGTCATCAAAACAGCAACCTCTC
Tff3	Forward	CTCTGTCACATCGGAGCAGTGT
	Reverse	TGAAGCACCAGGGCACATT
KLF3	Forward	CCTCTCATGGTTTCCTTGTCGG
	Reverse	CCTCTGTGGTTCAATTCCAGGC
GAPDH	Forward	CACCATCTTCCAGGAGCGAG
	Reverse	GCCTTCTCCATGGTGGTGAA
Ler	Forward	AATATACCTGATGGTGCTCTTG	Wang, W., Li, N., Xu, H. et al. ILC3s regulate the gut microbiota via host intestinal galactosylation to limit pathogen infection in mice. Nat Microbiol 10, 654–666 (2025).
	Reverse	TTCTTCCATTCAATAATGCTTCTT
Tir	Forward	TACACATTCGGTTATTCAGCAG
	Reverse	GACATCCAACCTTCAGCATA
Rop	Forward	ACGTCAGCCGGAAGTGAAAGAAGA
	Reverse	AGCGGACAGTCAATTCCAGATCGT
